# Supplementary material for: Renalase Overexpression-Mediated Excessive Metabolism of Peripheral Dopamine, DOPAL Accumulation, and α-Synuclein Aggregation in Baroreflex Afferents Contribute to Neuronal Degeneration and Autonomic Dysfunction
Source: Biomedicines. 2025 May 20;13(5):1243. doi: 10.3390/biomedicines13051243 (PMC12109403; doi:10.3390/biomedicines13051243)
Supplement: Supplementary file 1 [file biomedicines-13-01243-s001.zip]

Archive with 1 entries (1 files):
- biomedicines-3571570-supplementary.pdf
